# Supplementary material for: Determination of Eugenol Residues in Fish Tissue, Transport, and Temporary Water of Aquatic Product by Gas Chromatography–Tandem Mass Spectrometry with Application of the Electrospun Nanofibrous Membrane
Source: Foods. 2024 Jan 11;13(2):238. doi: 10.3390/foods13020238 (PMC10814870; doi:10.3390/foods13020238)
Supplement: Supplementary file 1 [file foods-13-00238-s001.zip]

Archive with 2 entries (2 files):
- foods-2780257-supplementary.pdf
- foods-2780257-supplementary.ppt
